# Supplementary material for: Age‐associated reduction of nuclear shape dynamics in excitatory neurons of the visual cortex
Source: Aging Cell. 2023 Jul 21;22(9):e13925. doi: 10.1111/acel.13925 (PMC10497821; doi:10.1111/acel.13925)
Supplement: Supplementary file 1 — Data S1. [file ACEL-22-e13925-s001.zip]

Archive with 12 entries (12 files):
- acel13925-sup-0001-FigureS1.tiff
- acel13925-sup-0002-FigureS2.tiff
- acel13925-sup-0003-FigureS3.tiff
- acel13925-sup-0004-FigureS4.tiff
- acel13925-sup-0005-Supinfo.docx
- acel13925-sup-0006-TableS3.xlsx
- acel13925-sup-0007-videoS1.mp4
- acel13925-sup-0008-videoS2.mp4
- acel13925-sup-0009-videoS3.mp4
- acel13925-sup-0010-videoS4.mp4
- acel13925-sup-0011-videoS5.mp4
- acel13925-sup-0012-videoS6.mp4
