# Supplementary material for: Age‐associated reduction of nuclear shape dynamics in excitatory neurons of the visual cortex
Source: Aging Cell. 2023 Jul 21;22(9):e13925. doi: 10.1111/acel.13925 (PMC10497821; doi:10.1111/acel.13925)
Supplement: Supplementary file 1 — Data S1. [file ACEL-22-e13925-s001.zip › acel13925-sup-0006-TableS3.xlsx]

## Sheet: Data
					Quantitative Value (Normalized Total Spectra)	Quantitative Value (Normalized Total Spectra)	Quantitative Value (Normalized Total Spectra)	Quantitative Value (Normalized Total Spectra)	Quantitative Value (Normalized Total Spectra)	Quantitative Value (Normalized Total Spectra)	Total Spectrum Count	Total Spectrum Count	Total Spectrum Count	Total Spectrum Count	Total Spectrum Count	Total Spectrum Count
					Young_1	Young_2	Young_3	Aged_1	Aged_2	Aged_3	Young_1	Young_2	Young_3	Aged_1	Aged_2	Aged_3
Identified Proteins (266)	Accession Number	Molecular Weight	T-Test (p-value): (p < 0.05)	Quantitative Profile	02_KT12_1_1_YT	03_KT12_3_1_YT	04_KT12_5_1_YT	06_KT12_2_1_AT	07_KT12_4_1_AT	08_KT12_6_1_AT	02_KT12_1_1_YT	03_KT12_3_1_YT	04_KT12_5_1_YT	06_KT12_2_1_AT	07_KT12_4_1_AT	08_KT12_6_1_AT
unnamed protein product [Mus musculus]	BAC28220.1 (+3)	55 kDa	0.0044	01_YT low, 02_AT high	0	0	0	1.0147	1.3418	0.729	0	0	0	1	2	1
Txndc13 protein, partial [Mus musculus]	AAH50918.1 (+3)	38 kDa	0.0044	01_YT low, 02_AT high	0	0	0	1.0147	1.3418	0.729	0	0	0	1	2	1
C230096C10Rik protein [Mus musculus]	AAI29805.1 (+6)	112 kDa	0.0044	01_YT low, 02_AT high	0	0	0	1.0147	1.3418	0.729	0	0	0	1	2	1
Sfrs7 protein [Mus musculus]	AAH14857.1 (+16)	26 kDa	0.012	01_YT high, 02_AT low	5.3789	3.886	3.9939	2.0295	2.0127	0.729	2	4	3	2	3	1
mKIAA0432 protein, partial [Mus musculus]	BAD32228.1 (+3)	95 kDa	0.016	01_YT low, 02_AT high	0	0.9715	1.3313	3.0442	4.6964	2.916	0	1	1	3	7	4
unnamed protein product [Mus musculus]	BAE37269.1 (+6)	56 kDa	0.022	01_YT low, 02_AT high	0	0	0	2.0295	1.3418	0.729	0	0	0	2	2	1
unnamed protein product [Mus musculus]	BAE29763.1 (+1)	49 kDa	0.025	01_YT high, 02_AT low	2.6894	1.943	2.6626	1.0147	1.3418	0	1	2	2	1	2	0
PC4 and SFRS1-interacting protein isoform 1 [Mus musculus]	NP_598709.1	60 kDa	0.026	01_YT low, 02_AT high	0	0	0	1.0147	2.6837	1.458	0	0	0	1	4	2
myelin basic protein isoform 1 [Mus musculus]	NP_001020422.1 (+3)	22 kDa	0.027	01_YT high, 02_AT low	8.0683	4.8575	3.9939	2.0295	0.67091	0.729	3	5	3	2	1	1
heterogeneous nuclear ribonucleoprotein U-like protein 2 [Mus musculus]	NP_001074665.1	85 kDa	0.031	01_YT high, 02_AT low	26.894	26.231	27.958	24.354	18.115	18.954	10	27	21	24	27	26
unnamed protein product [Mus musculus]	BAE30330.1 (+2)	98 kDa	0.033	01_YT low, 02_AT high	0	1.943	0	3.0442	6.0382	3.645	0	2	0	3	9	5
erlin-2 isoform 1 [Mus musculus]	NP_705820.1 (+1)	38 kDa	0.034	01_YT low, 02_AT high	2.6894	1.943	1.3313	3.0442	3.3546	3.645	1	2	1	3	5	5
mCG18710, isoform CRA_e, partial [Mus musculus]	EDL42258.1 (+1)	34 kDa	0.038	01_YT high, 02_AT low	16.137	13.601	17.307	12.177	12.747	10.935	6	14	13	12	19	15
calnexin, partial [Mus musculus domesticus]	AAA62450.1	65 kDa	0.039	01_YT low, 02_AT high	0	0	0	1.0147	4.0255	2.916	0	0	0	1	6	4
unnamed protein product [Mus musculus]	BAE30460.1 (+2)	14 kDa	0.04	01_YT high, 02_AT low	10.758	8.7435	10.651	8.118	5.3673	7.29	4	9	8	8	8	10
mKIAA0908 protein, partial [Mus musculus]	BAD32336.1 (+3)	56 kDa	0.045	01_YT low, 02_AT high	0	0	1.3313	2.0295	2.0127	1.458	0	0	1	2	3	2
putative oxidoreductase GLYR1 isoform 1 [Mus musculus]	NP_001073282.1	60 kDa	0.047	01_YT low, 02_AT high	0	2.9145	0	6.0885	6.0382	2.916	0	3	0	6	9	4
unnamed protein product [Mus musculus]	BAC26142.1 (+2)	88 kDa	0.05	[]	0	2.9145	0	3.0442	6.7091	5.103	0	3	0	3	10	6
unnamed protein product [Mus musculus]	BAE24855.1 (+3)	50 kDa	0.054	[]	2.6894	5.829	1.3313	12.177	10.735	5.832	1	6	1	12	16	8
probable ATP-dependent RNA helicase DDX23 [Mus musculus]	NP_001074450.1	95 kDa	0.054	[]	0	0.9715	0	1.0147	1.3418	1.458	0	1	0	1	2	2
DNA topoisomerase 1 [Mus musculus]	NP_033434.2 (+1)	91 kDa	0.054	[]	0	0.9715	0	1.0147	1.3418	1.458	0	1	0	1	2	2
RIKEN cDNA 2610301G19 gene [Mus musculus]	AAH38346.1 (+4)	103 kDa	0.054	[]	0	0.9715	0	1.0147	2.0127	1.458	0	1	0	1	3	2
SUN domain-containing protein 1 isoform 2 [Mus musculus]	NP_001243044.1 (+6)	98 kDa	0.056	[]	0	2.9145	1.3313	3.0442	4.6964	4.374	0	3	1	3	7	6
tubulin alpha-1B chain [Mus musculus]	NP_035784.1	50 kDa	0.061	[]	2.6894	3.886	3.9939	7.1032	6.0382	4.374	1	4	3	7	9	6
Rpn2 protein, partial [Mus musculus]	AAH10509.1 (+11)	69 kDa	0.066	[]	0	1.943	0	3.0442	5.3673	2.187	0	2	0	3	8	3
centromere protein V [Mus musculus]	NP_082724.1	28 kDa	0.071	[]	18.826	12.63	17.307	13.192	9.3928	6.561	7	13	13	13	14	9
histone H2B type 3-B [Homo sapiens]	NP_778225.1	14 kDa	0.084	[]	80.683	57.319	90.529	62.914	39.584	26.973	30	59	68	61	59	37
X-Ray Structure of the Nucleosome Core Particle, NCP146, at 2.0 A Resolution [Xenopus laevis]	1KX3_B (+5)	11 kDa	0.087	[]	88.752	38.86	78.548	38.56	33.546	29.16	33	40	59	38	50	40
unnamed protein product [Mus musculus]	BAE27083.1 (+1)	34 kDa	0.087	[]	0	3.886	3.9939	5.0737	10.735	6.561	0	4	3	5	16	9
inner nuclear membrane protein Man1 [Mus musculus]	NP_001074662.2 (+1)	100 kDa	0.088	[]	0	2.9145	1.3313	3.0442	3.3546	3.645	0	3	1	3	5	5
unnamed protein product [Mus musculus]	BAE30705.1 (+1)	72 kDa	0.09	[]	2.6894	5.829	2.6626	5.0737	7.3801	8.748	1	6	2	5	11	12
histone H2B type 2-F isoform a [Homo sapiens]	NP_001019770.1	14 kDa	0.093	[]	94.131	61.205	91.861	70.018	42.268	29.889	35	63	69	68	63	41
heterogeneous nuclear ribonucleoprotein A0 [Mus musculus]	NP_084148.1	31 kDa	0.095	[]	10.758	9.715	6.6566	7.1032	6.0382	5.103	4	10	5	7	9	7
small nuclear ribonucleoprotein Sm D2 isoform 1 [Homo sapiens]	NP_004588.1	14 kDa	0.098	[]	2.6894	0.9715	3.9939	1.0147	0.67091	0	1	1	3	1	1	0
polyubiquitin C [Mus musculus]	AAG00512.1 (+19)	83 kDa	0.1	[]	24.205	17.487	18.638	18.265	10.064	10.206	9	18	14	18	15	14
nuclear pore complex protein Nup155 [Mus musculus]	NP_573490.3	155 kDa	0.11	[]	0	3.886	2.6626	5.0737	6.7091	3.645	0	4	2	5	10	5
mKIAA0906 protein, partial [Mus musculus]	BAD32334.1 (+2)	204 kDa	0.12	[]	0	2.9145	1.3313	2.0295	4.6964	5.103	0	3	1	2	7	7
protein LYRIC isoform X2 [Mus musculus]	XP_006520214.1 (+1)	60 kDa	0.12	[]	0	0	1.3313	1.0147	2.0127	1.458	0	0	1	1	3	2
metastasis-associated protein MTA1 isoform X1 [Mus musculus]	XP_006515481.1 (+1)	83 kDa	0.12	[]	0	0	0	1.0147	1.3418	0	0	0	0	1	2	0
histone H1.3 [Mus musculus]	NP_663759.3	22 kDa	0.13	[]	43.031	31.088	38.608	36.531	18.786	16.038	16	32	28	35	28	22
unnamed protein product [Mus musculus]	BAC27689.1 (+3)	32 kDa	0.13	[]	0	1.943	0	2.0295	2.6837	1.458	0	2	0	2	4	2
Gatad2b protein [Mus musculus]	AAI30263.1 (+4)	64 kDa	0.13	[]	0	0.9715	0	1.0147	1.3418	0.729	0	1	0	1	2	1
structural maintenance of chromosomes protein 1A [Mus musculus]	NP_062684.2	143 kDa	0.13	[]	0	0.9715	0	1.0147	1.3418	0.729	0	1	0	1	2	1
unnamed protein product [Mus musculus]	BAB30876.2 (+2)	59 kDa	0.13	[]	0	0	0	0	2.0127	1.458	0	0	0	0	3	2
SWI/SNF related, matrix associated, actin dependent regulator of chromatin, subfamily a, member 5, partial [Mus musculus]	EDL10883.1 (+1)	116 kDa	0.14	[]	0	4.8575	0	4.059	4.6964	5.103	0	5	0	4	7	7
unnamed protein product [Mus musculus]	BAE26278.1 (+4)	55 kDa	0.14	[]	0	0.9715	0	1.0147	2.0127	0.729	0	1	0	1	3	1
hexokinase (EC 2.7.1.1) [Mus musculus]	AAA37804.1 (+11)	102 kDa	0.15	[]	0	0	0	0	1.3418	0.729	0	0	0	0	2	1
WD repeat domain 11 protein, partial [Mus musculus]	CAC83119.1 (+4)	202 kDa	0.15	[]	0	0	0	0	1.3418	0.729	0	0	0	0	2	1
voltage-dependent anion-selective channel protein 2 [Mus musculus]	NP_035825.1	32 kDa	0.15	[]	0	0	0	0	1.3418	0.729	0	0	0	0	2	1
histone deacetylase 2 [Mus musculus]	NP_032255.2 (+2)	55 kDa	0.16	[]	0	0	0	1.0147	2.0127	0	0	0	0	1	3	0
U4/U6 small nuclear ribonucleoprotein Prp4 [Mus musculus]	NP_081573.1 (+1)	58 kDa	0.17	[]	0	0.9715	0	1.0147	2.6837	0.729	0	1	0	1	4	1
unnamed protein product [Mus musculus]	CAA45875.1 (+2)	56 kDa	0.17	[]	0	0	0	0	0.67091	1.458	0	0	0	0	1	2
heterogeneous nuclear ribonucleoprotein H1, isoform CRA_b, partial [Mus musculus]	EDL33699.1 (+4)	53 kDa	0.18	[]	8.0683	11.658	10.651	9.1327	8.051	3.645	3	12	8	9	12	5
mCG117708 [Mus musculus]	EDL00721.1	73 kDa	0.19	[]	2.6894	1.943	1.3313	2.0295	6.0382	3.645	1	2	1	2	9	5
unnamed protein product [Mus musculus]	BAE22521.1 (+1)	51 kDa	0.19	[]	2.6894	3.886	1.3313	2.0295	1.3418	0	1	4	1	2	2	0
histone H1.4 [Mus musculus]	NP_056602.1	22 kDa	0.2	[]	40.342	28.174	35.946	36.531	16.773	16.038	15	29	26	35	25	22
mKIAA0031 protein, partial [Mus musculus]	BAD32153.1 (+5)	110 kDa	0.2	[]	5.3789	12.63	5.3253	9.1327	16.773	12.393	2	13	4	9	25	17
polypyrimidine tract binding protein 2, isoform CRA_a, partial [Mus musculus]	EDL12351.1 (+3)	57 kDa	0.2	[]	2.6894	10.687	3.9939	9.1327	11.406	8.748	1	11	3	9	17	12
Nup107 protein, partial [Mus musculus]	AAH04655.1 (+1)	91 kDa	0.2	[]	0	0	0	0	2.0127	0.729	0	0	0	0	3	1
nuclear pore complex protein Nup85 [Mus musculus]	NP_001002929.3 (+1)	75 kDa	0.2	[]	0	0	0	0	2.0127	0.729	0	0	0	0	3	1
Lamin B2 [Mus musculus]	AAH42430.1 (+1)	69 kDa	0.21	[]	16.137	30.117	9.3192	39.575	32.875	20.412	6	31	7	39	49	28
unnamed protein product [Mus musculus]	BAE26804.1 (+1)	58 kDa	0.21	[]	0	5.829	1.3313	5.0737	10.064	3.645	0	6	1	5	15	5
calcium/calmodulin-dependent protein kinase II, beta, isoform CRA_c [Mus musculus]	EDL40572.1 (+4)	62 kDa	0.22	[]	0	0	0	12.177	2.6837	0.729	0	0	0	11	4	1
ras-related protein Rab-2A [Mus musculus]	NP_067493.1	24 kDa	0.22	[]	0	0	1.3313	0	4.6964	2.916	0	0	1	0	7	4
tip associating protein [Mus musculus]	AAC63368.1 (+2)	70 kDa	0.23	[]	0	0	0	0	5.3673	1.458	0	0	0	0	8	2
unnamed protein product [Mus musculus]	BAC38508.1 (+2)	133 kDa	0.23	[]	0	0	0	0	2.6837	0.729	0	0	0	0	4	1
Nucleoporin 93 [Mus musculus]	AAH23140.1 (+3)	93 kDa	0.24	[]	0	0.9715	1.3313	1.0147	1.3418	2.916	0	1	1	1	2	4
pinin, partial [Mus musculus]	EDL36683.1 (+2)	83 kDa	0.24	[]	0	1.943	0	3.0442	0.67091	2.187	0	2	0	3	1	3
small nuclear ribonucleoprotein-associated protein B [Mus musculus]	NP_033251.1 (+1)	24 kDa	0.24	[]	0	0	1.3313	1.0147	2.0127	0.729	0	0	1	1	3	1
pleiotropic regulator 1 [Mus musculus]	NP_058064.2 (+1)	57 kDa	0.24	[]	0	1.943	0	3.0442	2.0127	0.729	0	2	0	3	3	1
splicing factor 3B subunit 1 isoform 1 [Homo sapiens]	NP_036565.2 (+1)	146 kDa	0.25	[]	0	3.886	7.9879	3.0442	13.418	10.935	0	4	6	3	20	15
arginine/serine-rich 14 splicing factor [Mus musculus]	AAN77118.1 (+2)	118 kDa	0.25	[]	2.6894	5.829	2.6626	6.0885	5.3673	4.374	1	6	2	6	8	6
mKIAA0968 protein, partial [Mus musculus]	BAC65692.3 (+2)	55 kDa	0.25	[]	2.6894	0	1.3313	16.236	4.6964	1.458	1	0	1	16	7	2
heterogeneous nuclear ribonucleoprotein H3 isoform 1 [Mus musculus]	NP_001073293.1 (+1)	37 kDa	0.25	[]	8.0683	5.829	3.9939	4.059	5.3673	2.916	3	6	3	4	8	4
mitotic phosphoprotein 44 [Mus musculus]	AAL86380.1 (+3)	35 kDa	0.25	[]	2.6894	0.9715	1.3313	1.0147	1.3418	0	1	1	1	1	2	0
RNA binding motif protein, X-linked-like-1 [Mus musculus]	NP_033059.2	42 kDa	0.26	[]	24.205	20.402	14.644	19.28	14.089	12.393	9	21	11	19	21	17
Hist1h1b protein, partial [Mus musculus]	AAI14580.1 (+1)	22 kDa	0.26	[]	16.137	16.516	15.976	18.265	9.3928	8.748	6	17	12	18	14	12
unnamed protein product [Mus musculus]	CAA31569.1 (+2)	21 kDa	0.26	[]	10.758	11.658	25.295	14.206	6.7091	5.103	4	12	18	14	10	7
Raly protein [Mus musculus]	AAH04851.1 (+2)	31 kDa	0.26	[]	8.0683	6.8005	3.9939	5.0737	5.3673	2.187	3	7	3	5	8	3
unnamed protein product [Mus musculus]	BAB25858.1 (+2)	23 kDa	0.26	[]	0	1.943	0	1.0147	2.6837	1.458	0	2	0	1	4	2
RNA-binding motif protein, X chromosome [Mus musculus]	NP_035382.1	42 kDa	0.27	[]	24.205	16.516	13.313	16.236	12.076	12.393	9	17	10	16	18	17
mKIAA4195 protein, partial [Mus musculus]	BAD90532.1 (+1)	117 kDa	0.27	[]	2.6894	5.829	5.3253	4.059	12.076	7.29	1	6	4	4	18	10
tubulin beta-2A chain isoform 1 [Homo sapiens]	NP_001060.1	50 kDa	0.27	[]	0	7.772	1.3313	8.118	8.051	3.645	0	8	1	8	12	5
Hnrpab protein [Mus musculus]	AAH43069.1 (+5)	34 kDa	0.27	[]	0	1.943	3.9939	3.0442	5.3673	2.916	0	2	3	3	8	4
nuclear pore complex protein Nup98-Nup96 isoform 1 precursor [Mus musculus]	NP_001274093.1 (+3)	197 kDa	0.28	[]	0	0.9715	0	0	3.3546	1.458	0	1	0	0	5	2
RNA polymerase II [Mus musculus]	AAA40071.1 (+2)	213 kDa	0.29	[]	0	1.943	1.3313	2.0295	2.0127	1.458	0	2	1	2	3	2
U5 small nuclear ribonucleoprotein 40 kDa protein [Mus musculus]	NP_079921.2	39 kDa	0.29	[]	0	1.943	0	2.0295	2.0127	0.729	0	2	0	2	3	1
heterogeneous nuclear ribonucleoprotein H2, isoform CRA_b, partial [Mus musculus]	EDL20387.1 (+1)	50 kDa	0.3	[]	8.0683	8.7435	7.9879	7.1032	8.7219	4.374	3	9	6	7	13	6
ras-related protein Rab-3A [Mus musculus]	NP_033027.1	25 kDa	0.3	[]	0	1.943	2.6626	2.0295	4.0255	2.187	0	2	2	2	6	3
Nucleoporin 160 [Mus musculus]	AAH52450.1 (+4)	158 kDa	0.3	[]	0	0.9715	0	0	1.3418	2.187	0	1	0	0	2	3
unnamed protein product [Mus musculus]	BAE28709.1 (+3)	50 kDa	0.31	[]	0	7.772	0	6.0885	6.7091	4.374	0	8	0	6	10	6
malate dehydrogenase [Mus musculus]	AAA39509.1 (+2)	36 kDa	0.31	[]	2.6894	1.943	1.3313	2.0295	2.6837	2.916	1	2	1	2	4	4
histone H1.2 [Mus musculus]	NP_056601.1	21 kDa	0.32	[]	26.894	27.202	33.283	33.487	18.786	13.851	10	28	24	32	28	19
mKIAA0225 protein, partial [Mus musculus]	BAC97903.1 (+3)	234 kDa	0.32	[]	0	3.886	2.6626	0	2.0127	0	0	4	2	0	3	0
unnamed protein product [Mus musculus]	BAE35387.1 (+1)	16 kDa	0.33	[]	8.0683	5.829	9.3192	7.1032	10.064	11.664	3	6	7	7	15	16
heterogeneous nuclear ribonucleoprotein D-like [Mus musculus]	NP_057899.2 (+1)	46 kDa	0.33	[]	0	7.772	3.9939	9.1327	6.0382	5.103	0	7	3	9	9	6
unnamed protein product, partial [Mus musculus]	BAE22477.1 (+8)	58 kDa	0.33	[]	0	2.9145	0	3.0442	3.3546	0.729	0	3	0	3	5	1
unnamed protein product [Mus musculus]	BAE27123.1 (+1)	50 kDa	0.34	[]	0	0.9715	0	1.0147	3.3546	0	0	1	0	1	5	0
epidermal keratin subunit I, partial [Mus musculus]	AAA39391.1 (+6)	58 kDa	0.35	[]	29.584	6.8005	15.976	9.1327	6.0382	14.58	11	7	12	9	9	20
Nucleophosmin 1 [Mus musculus]	AAH85278.1 (+2)	33 kDa	0.35	[]	2.6894	6.8005	1.3313	7.1032	8.051	2.916	1	7	1	7	12	4
phosphatidate cytidylyltransferase 2 isoform b [Mus musculus]	NP_001277968.1 (+1)	49 kDa	0.35	[]	0	0	1.3313	0	2.6837	1.458	0	0	1	0	4	2
PRP19/PSO4 pre-mRNA processing factor 19 homolog (S. cerevisiae), isoform CRA_a, partial [Mus musculus]	EDL41391.1 (+1)	56 kDa	0.36	[]	2.6894	8.7435	2.6626	6.0885	8.051	6.561	1	9	2	6	12	9
mCG127344, isoform CRA_b, partial [Mus musculus]	EDK97625.1 (+4)	32 kDa	0.36	[]	0	0.9715	3.9939	3.0442	6.0382	1.458	0	1	3	3	9	2
scaffold attachment factor B1 isoform 2 [Mus musculus]	NP_001156772.1 (+1)	105 kDa	0.37	[]	0	5.829	0	3.0442	5.3673	3.645	0	6	0	3	7	5
unnamed protein product [Mus musculus]	BAB28967.1 (+1)	50 kDa	0.37	[]	0	5.829	0	4.059	6.7091	2.187	0	6	0	4	10	3
mCG20503, isoform CRA_c [Mus musculus]	EDL02588.1 (+1)	42 kDa	0.37	[]	0	0	13.313	0	0	0	0	0	10	0	0	0
type II hair keratin [Mus musculus]	NP_001188252.1	53 kDa	0.37	[]	0	0	18.638	0	0	0	0	0	14	0	0	0
hair keratin acidic 5 [Mus musculus]	AAD01693.1 (+2)	48 kDa	0.37	[]	0	0	10.651	0	0	0	0	0	8	0	0	0
type II hair keratin [Mus musculus]	AAK26232.1 (+1)	57 kDa	0.37	[]	0	0	5.3253	0	0	0	0	0	4	0	0	0
protein mago nashi homolog [Homo sapiens]	NP_002361.1 (+2)	17 kDa	0.37	[]	0	0	0	0	1.3418	0	0	0	0	0	2	0
histone deacetylase complex subunit SAP18 [Mus musculus]	NP_033145.2 (+1)	20 kDa	0.37	[]	0	0	0	0	1.3418	0	0	0	0	0	2	0
nesprin-1 isoform 3 [Mus musculus]	NP_001073154.1 (+8)	345 kDa	0.37	[]	0	0	0	0	0	2.187	0	0	0	0	0	3
WW domain binding protein 11 [Mus musculus]	AAH06600.1 (+3)	70 kDa	0.37	[]	0	0	0	0	1.3418	0	0	0	0	0	2	0
Ckap4 protein, partial [Mus musculus]	AAH25522.1 (+3)	53 kDa	0.37	[]	0	0	0	0	1.3418	0	0	0	0	0	2	0
cytochrome P450, family 46, subfamily a, polypeptide 1, isoform CRA_a, partial [Mus musculus]	EDL18715.1 (+2)	59 kDa	0.37	[]	0	0	0	0	2.0127	0	0	0	0	0	3	0
unnamed protein product [Mus musculus]	BAB26888.1 (+1)	37 kDa	0.37	[]	0	0	0	0	1.3418	0	0	0	0	0	2	0
mKIAA0007 protein, partial [Mus musculus]	BAC97841.1 (+3)	74 kDa	0.37	[]	0	0	0	0	1.3418	0	0	0	0	0	2	0
glutamate dehydrogenase 1 [Mus musculus]	EDL24875.1 (+1)	54 kDa	0.37	[]	0	0	0	0	1.3418	0	0	0	0	0	2	0
unnamed protein product [Mus musculus]	BAE41073.1 (+3)	23 kDa	0.37	[]	0	0	0	0	1.3418	0	0	0	0	0	2	0
enhancer of rudimentary homolog isoform 2 [Mus musculus]	NP_001334338.1 (+2)	14 kDa	0.37	[]	0	0	0	0	1.3418	0	0	0	0	0	2	0
unnamed protein product [Mus musculus]	BAE25265.1 (+2)	77 kDa	0.37	[]	0	0	0	0	1.3418	0	0	0	0	0	2	0
p160 myb-binding protein [Mus musculus]	AAC39954.1 (+3)	152 kDa	0.38	[]	0	1.943	1.3313	1.0147	4.0255	1.458	0	2	1	1	6	2
CUG-binding protein LYLQ isoform [Mus musculus]	AAF78957.1 (+11)	52 kDa	0.39	[]	8.0683	2.9145	3.9939	4.059	3.3546	2.916	3	3	3	4	5	4
unnamed protein product [Mus musculus]	BAE26338.1 (+1)	24 kDa	0.39	[]	2.6894	1.943	1.3313	0	2.6837	0.729	1	2	1	0	4	1
THO complex subunit 4 [Mus musculus]	NP_035698.1	27 kDa	0.4	[]	0	0.9715	1.3313	0	2.6837	2.187	0	1	1	0	4	3
unnamed protein product [Mus musculus]	BAE42623.1 (+16)	25 kDa	0.4	[]	2.6894	2.9145	5.3253	2.0295	3.3546	2.916	1	3	4	2	5	4
zinc finger RNA binding protein [Mus musculus]	EDL03272.1 (+5)	114 kDa	0.41	[]	8.0683	6.8005	3.9939	5.0737	5.3673	5.103	3	7	3	5	8	7
apoptotic chromatin condensation inducer in the nucleus isoform 4 [Mus musculus]	NP_001078942.2 (+1)	149 kDa	0.42	[]	0	5.829	1.3313	3.0442	4.0255	5.103	0	6	1	3	6	7
mKIAA1363 protein, partial [Mus musculus]	BAD32436.1 (+1)	47 kDa	0.42	[]	2.6894	0.9715	2.6626	1.0147	1.3418	2.187	1	1	2	1	2	3
Elavl4 protein [Mus musculus]	AAH48159.1 (+19)	45 kDa	0.43	[]	2.6894	6.8005	2.6626	6.0885	4.6964	5.103	1	7	2	6	7	7
SNW domain containing 1, partial [Mus musculus]	EDL02956.1 (+2)	64 kDa	0.43	[]	0	3.886	1.3313	4.059	3.3546	1.458	0	4	1	4	5	2
unnamed protein product [Mus musculus]	BAB23329.1 (+2)	14 kDa	0.44	[]	0	1.943	1.3313	2.0295	1.3418	1.458	0	2	1	2	2	2
unnamed protein product [Mus musculus]	BAC34134.1 (+16)	82 kDa	0.44	[]	0	0.9715	0	2.0295	0.67091	0	0	1	0	2	1	0
mCG144006, partial [Mus musculus]	EDL02573.1 (+1)	55 kDa	0.45	[]	16.137	6.8005	15.976	10.147	12.076	48.843	6	7	12	10	18	67
rRNA/tRNA 2'-O-methyltransferase fibrillarin-like protein 1 [Mus musculus]	NP_001004147.1	33 kDa	0.46	[]	0	2.9145	3.9939	2.0295	4.6964	3.645	0	3	3	2	7	5
RNA1 homolog [Mus musculus]	AAB60517.1 (+5)	64 kDa	0.46	[]	0	1.943	0	3.0442	0.67091	0.729	0	2	0	3	1	1
Ddx5 protein, partial [Mus musculus]	AAH86320.1 (+3)	73 kDa	0.47	[]	21.516	16.516	13.313	15.221	16.773	13.122	8	17	10	15	23	18
ELAV-like protein 3 isoform X3 [Microtus ochrogaster]	XP_005346997.1 (+1)	39 kDa	0.47	[]	0	3.886	3.9939	1.0147	2.6837	0.729	0	4	3	1	4	1
keratin 75, partial [Mus musculus]	EDL04036.1 (+1)	62 kDa	0.48	[]	0	0	35.946	19.28	0	79.461	0	0	26	18	0	97
mCG17252, isoform CRA_b, partial [Mus musculus]	EDL30356.1 (+1)	60 kDa	0.48	[]	0	3.886	1.3313	2.0295	4.0255	2.187	0	4	1	2	6	3
unnamed protein product [Mus musculus]	BAE30357.1 (+6)	42 kDa	0.49	[]	8.0683	1.943	1.3313	2.0295	1.3418	2.916	3	2	1	2	2	4
unnamed protein product [Mus musculus]	BAC37117.1 (+1)	33 kDa	0.5	[]	5.3789	1.943	2.6626	0	4.6964	1.458	2	2	2	0	7	2
unnamed protein product [Mus musculus]	BAB26569.1 (+3)	19 kDa	0.5	[]	0	3.886	5.3253	2.0295	2.6837	0.729	0	4	4	2	4	1
Krt42 protein, partial [Mus musculus]	AAI12372.1 (+3)	50 kDa	0.51	[]	8.0683	2.9145	9.3192	5.0737	5.3673	24.057	3	3	7	5	8	33
RNA-binding protein 14 [Mus musculus]	NP_063922.2	69 kDa	0.51	[]	8.0683	9.715	3.9939	6.0885	5.3673	6.561	3	10	3	6	8	9
Nuclear mitotic apparatus protein 1 [Mus musculus]	AAH49791.1 (+4)	236 kDa	0.51	[]	0	2.9145	0	0	2.0127	4.374	0	3	0	0	3	6
THO complex 1, isoform CRA_d [Mus musculus]	EDL23006.1 (+1)	76 kDa	0.51	[]	0	0.9715	0	0	1.3418	0.729	0	1	0	0	2	1
SWI/SNF complex subunit SMARCC2 isoform X1 [Mus musculus]	XP_006514084.1 (+5)	136 kDa	0.51	[]	0	0.9715	0	0	0.67091	1.458	0	1	0	0	1	2
TPA_exp: nuclear pore complex-associated intranuclear coiled-coil protein TPR [Mus musculus]	DAA00370.1 (+2)	267 kDa	0.51	[]	0	0.9715	0	0	0.67091	1.458	0	1	0	0	1	2
unnamed protein product [Mus musculus]	BAE40098.1 (+4)	40 kDa	0.51	[]	0	0	2.6626	0	0.67091	0	0	0	2	0	1	0
unnamed protein product [Mus musculus]	BAB23415.1 (+1)	74 kDa	0.52	[]	86.062	50.518	31.952	61.9	39.584	27.702	32	51	24	61	59	38
unnamed protein product [Mus musculus]	BAB23683.1 (+9)	61 kDa	0.52	[]	10.758	14.573	18.638	16.236	10.735	10.935	4	15	14	16	16	15
spermatid perinuclear RNA-binding protein isoform X1 [Mus musculus]	XP_011237345.1 (+1)	74 kDa	0.52	[]	0	0.9715	1.3313	0	2.6837	1.458	0	1	1	0	4	2
Transmembrane protein 201 [Mus musculus]	AAH72645.1 (+9)	69 kDa	0.52	[]	0	0.9715	1.3313	0	2.6837	1.458	0	1	1	0	4	2
mCBP [Mus musculus]	CAA53546.1 (+4)	35 kDa	0.53	[]	2.6894	2.9145	0	3.0442	3.3546	1.458	1	3	0	3	5	2
unnamed protein product [Mus musculus]	CAA34677.1 (+1)	67 kDa	0.54	[]	26.894	34.003	14.644	32.472	31.533	24.057	10	35	11	32	47	33
Keratin 2 [Mus musculus]	AAI20486.1 (+4)	71 kDa	0.54	[]	16.137	4.8575	14.644	8.118	3.3546	14.58	6	5	10	7	5	17
hypothetical protein [Mus musculus]	AQS27607.1 (+1)	55 kDa	0.55	[]	0	2.9145	3.9939	1.0147	2.0127	1.458	0	3	3	1	3	2
unnamed protein product [Mus musculus]	BAE30898.1 (+1)	71 kDa	0.57	[]	8.0683	24.288	15.976	21.31	20.127	16.038	3	25	12	21	30	22
Hnrnpd protein, partial [Mus musculus]	AAH11172.2 (+2)	38 kDa	0.57	[]	10.758	12.63	6.6566	11.162	14.76	8.748	4	13	5	11	22	12
unnamed protein product [Mus musculus]	BAE22574.1 (+1)	43 kDa	0.57	[]	13.447	13.601	19.97	13.192	22.811	17.496	5	14	15	13	34	24
D15Kzl, partial [Mus musculus domesticus]	AAA53377.1 (+5)	52 kDa	0.58	[]	0	0.9715	1.3313	1.0147	1.3418	0.729	0	1	1	1	2	1
RNA-binding protein with serine-rich domain 1 isoform a [Homo sapiens]	NP_006702.1	34 kDa	0.59	[]	0	1.943	0	0	0	0.729	0	2	0	0	0	1
interleukin enhancer binding factor 3, isoform CRA_b, partial [Mus musculus]	EDL25185.1 (+4)	97 kDa	0.6	[]	2.6894	12.63	6.6566	8.118	8.051	10.935	1	13	5	8	12	15
annexin A2 [Mus musculus]	NP_031611.1	39 kDa	0.6	[]	0	0	2.6626	0	0.67091	5.103	0	0	2	0	1	7
unnamed protein product [Mus musculus]	BAB29324.1 (+2)	77 kDa	0.6	[]	0	1.943	0	1.0147	1.3418	0.729	0	2	0	1	2	1
junction plakoglobin [Mus musculus]	NP_034723.1	82 kDa	0.61	[]	8.0683	0.9715	13.313	7.1032	4.0255	22.599	3	1	10	7	6	31
transcriptional activator protein Pur-alpha [Mus musculus]	NP_033015.1	35 kDa	0.61	[]	5.3789	0.9715	1.3313	4.059	4.0255	2.187	2	1	1	4	6	3
Rbm25 protein [Mus musculus]	AAI58105.1 (+3)	100 kDa	0.62	[]	0	0.9715	1.3313	0	2.0127	1.458	0	1	1	0	3	2
core histone macro-H2A.1 isoform 3 [Mus musculus]	NP_001152986.1 (+1)	39 kDa	0.63	[]	16.137	30.117	26.626	27.398	22.14	14.58	6	31	20	27	33	20
ELAV-like protein 2 [Rattus norvegicus]	NP_001289146.1 (+2)	43 kDa	0.63	[]	2.6894	6.8005	1.3313	5.0737	4.0255	4.374	1	7	1	5	6	6
mKIAA0164 protein, partial [Mus musculus]	BAC97881.1 (+4)	87 kDa	0.63	[]	0	2.9145	0	1.0147	2.0127	1.458	0	3	0	1	3	2
keratin, type II cytoskeletal 6A [Mus musculus]	NP_032502.3	59 kDa	0.64	[]	34.963	16.516	37.277	24.354	14.76	83.835	13	17	27	23	22	112
keratin, type I cytoskeletal 17 [Mus musculus]	NP_034793.1	48 kDa	0.65	[]	10.758	3.886	14.644	5.0737	6.7091	30.618	4	4	11	5	10	42
Achalasia, adrenocortical insufficiency, alacrimia [Mus musculus]	AAH25501.1 (+3)	59 kDa	0.65	[]	0	0.9715	1.3313	2.0295	1.3418	0	0	1	1	2	2	0
serine/arginine-rich splicing factor 1 isoform 1 [Homo sapiens]	NP_008855.1	28 kDa	0.66	[]	0	1.943	1.3313	2.0295	0	0	0	2	1	2	0	0
Ig heavy chain [Mus musculus]	AAA51043.1 (+61)	51 kDa	0.66	[]	0	0.9715	0	2.0295	0	0	0	1	0	2	0	0
activating signal cointegrator 1 complex subunit 3-like 1, isoform CRA_a [Mus musculus]	EDL28175.1 (+2)	245 kDa	0.67	[]	2.6894	18.459	7.9879	6.0885	14.76	16.038	1	19	6	6	22	22
Heat shock protein 8 [Mus musculus]	AAH66191.1 (+9)	71 kDa	0.67	[]	8.0683	8.7435	6.6566	11.162	8.7219	5.832	3	9	5	11	13	8
hair keratin basic 5 [Mus musculus]	AAD01692.1 (+1)	56 kDa	0.67	[]	2.6894	0	18.638	0	0	11.664	1	0	14	0	0	16
PREDICTED: zinc finger protein 512 isoform X1 [Mus musculus]	XP_006504031.1	?	0.67	[]	0	1.943	1.3313	1.0147	2.6837	0.729	0	2	1	1	4	1
keratin, type I cytoskeletal 19 isoform 1 [Mus musculus]	NP_032497.1	45 kDa	0.69	[]	0	1.943	5.3253	0	2.0127	9.4771	0	2	4	0	3	13
Splicing factor, arginine/serine-rich 6 [Mus musculus]	AAH12039.1 (+3)	39 kDa	0.69	[]	0	1.943	2.6626	2.0295	0.67091	0.729	0	2	2	2	1	1
SON protein [Mus musculus]	AAF23120.1 (+3)	261 kDa	0.69	[]	0	0	1.3313	0	0.67091	1.458	0	0	1	0	1	2
type II keratin 5 [Mus musculus]	AAL16774.1 (+1)	62 kDa	0.7	[]	37.652	18.459	42.602	24.354	18.786	83.106	14	19	31	23	28	111
Keratin 77 [Mus musculus]	AAI07397.1 (+2)	61 kDa	0.7	[]	34.963	14.573	31.952	25.369	14.089	61.236	12	15	23	24	21	81
pre-mRNA-processing-splicing factor 8 [Mus musculus]	NP_619600.2 (+1)	274 kDa	0.7	[]	2.6894	9.715	3.9939	3.0442	8.051	8.748	1	10	3	3	12	12
core histone macro-H2A.2 [Mus musculus]	NP_996883.1 (+1)	40 kDa	0.7	[]	8.0683	12.63	7.9879	13.192	12.076	6.561	3	13	6	13	18	9
mCG20427 [Mus musculus]	EDL40934.1 (+1)	320 kDa	0.7	[]	2.6894	0	13.313	1.0147	3.3546	21.141	1	0	10	1	5	29
Karyopherin (importin) beta 1 [Mus musculus]	AAH52711.1 (+3)	97 kDa	0.71	[]	0	5.829	0	2.0295	4.0255	2.187	0	6	0	2	6	3
PREDICTED: heterogeneous nuclear ribonucleoprotein U isoform X2 [Mus musculus]	XP_017177162.1	?	0.72	[]	48.41	41.775	29.289	38.56	41.597	32.076	18	43	22	38	62	44
heterogeneous nuclear ribonucleoprotein L isoform a [Rattus norvegicus]	NP_001128232.1	68 kDa	0.72	[]	45.721	46.632	22.632	44.649	34.888	24.057	17	45	16	41	49	33
nuclear receptor coactivator 5 [Mus musculus]	EDL06441.1 (+1)	75 kDa	0.72	[]	2.6894	4.8575	2.6626	5.0737	3.3546	2.916	1	5	2	5	5	4
myelin expression factor 2 isoform 1 [Mus musculus]	NP_001155889.1	63 kDa	0.73	[]	13.447	16.516	5.3253	14.206	9.3928	7.29	5	17	4	14	14	10
nucleolar protein 56 [Mus musculus]	NP_077155.2	64 kDa	0.73	[]	2.6894	15.544	15.976	15.221	14.76	9.4771	1	16	12	15	22	13
unnamed protein product [Mus musculus]	BAE31263.1 (+5)	27 kDa	0.73	[]	0	1.943	2.6626	2.0295	2.0127	1.458	0	2	2	2	3	2
TP53-binding protein 1 isoform X2 [Mus musculus]	XP_006499724.1 (+4)	213 kDa	0.74	[]	0	2.9145	1.3313	0	2.6837	2.916	0	3	1	0	4	3
unnamed protein product [Mus musculus]	BAE40953.1 (+1)	91 kDa	0.75	[]	2.6894	9.715	3.9939	5.0737	4.6964	4.374	1	10	3	5	7	6
Rpn1 protein, partial [Mus musculus]	AAH85483.1 (+3)	68 kDa	0.75	[]	2.6894	4.8575	0	4.059	4.6964	0.729	1	5	0	4	7	1
splicing factor, proline- and glutamine-rich [Mus musculus]	NP_076092.1 (+1)	75 kDa	0.75	[]	0	3.886	2.6626	1.0147	3.3546	0.729	0	4	2	1	5	1
unnamed protein product [Mus musculus]	BAC36057.1 (+1)	37 kDa	0.75	[]	0	0.9715	1.3313	1.0147	2.0127	0	0	1	1	1	3	0
splicing factor 3B subunit 3 [Mus musculus]	NP_598714.1	136 kDa	0.76	[]	8.0683	12.63	11.982	9.1327	14.76	10.935	3	13	9	9	20	15
Atp5b protein, partial [Mus musculus]	AAH37127.1 (+4)	57 kDa	0.76	[]	5.3789	11.658	1.3313	7.1032	9.3928	5.103	2	12	1	7	14	7
ataxin 2-binding protein [Mus musculus]	AAF78292.1 (+13)	41 kDa	0.76	[]	2.6894	1.943	0	1.0147	2.0127	0.729	1	2	0	1	3	1
plakophilin-1 [Mus musculus]	NP_062619.1	81 kDa	0.76	[]	0	0	1.3313	0	0	2.187	0	0	1	0	0	3
Syncrip protein, partial [Mus musculus]	AAH55863.1 (+5)	75 kDa	0.77	[]	5.3789	7.772	2.6626	6.0885	6.0382	5.103	2	8	2	6	9	7
CUGBP Elav-like family member 2 isoform 1 [Mus musculus]	NP_001103698.1 (+15)	56 kDa	0.77	[]	16.137	5.829	3.9939	9.1327	8.051	5.103	6	6	3	9	12	7
unnamed protein product [Mus musculus]	BAC34145.1 (+3)	69 kDa	0.78	[]	94.131	73.834	85.204	75.091	97.953	70.713	35	76	64	74	146	97
hypothetical protein [Mus musculus]	AQS27631.1 (+3)	86 kDa	0.78	[]	21.516	19.43	5.3253	18.265	12.076	10.935	8	20	4	18	18	15
p62 ras-GAP associated phosphoprotein [Mus musculus]	AAA64997.1 (+1)	48 kDa	0.78	[]	0	3.886	2.6626	2.0295	2.0127	1.458	0	4	2	2	3	2
unnamed protein product [Mus musculus]	BAE31716.1 (+3)	31 kDa	0.78	[]	0	2.9145	2.6626	1.0147	3.3546	0	0	3	2	1	5	0
EG434080 protein [Mus musculus]	AAI58084.1	47 kDa	0.79	[]	8.0683	12.63	7.9879	9.1327	13.418	8.019	3	13	6	9	20	11
KH domain-containing, RNA-binding, signal transduction-associated protein 3 [Mus musculus]	NP_034288.2	39 kDa	0.79	[]	0	3.886	2.6626	2.0295	1.3418	2.187	0	4	2	2	2	3
mCG144546, partial [Mus musculus]	EDL04019.1 (+1)	64 kDa	0.8	[]	13.447	3.886	15.976	7.1032	3.3546	18.225	5	4	11	6	5	22
nuclear envelope pore membrane protein POM 121 [Mus musculus]	NP_683734.2 (+1)	121 kDa	0.8	[]	0	0.9715	0	0	0	1.458	0	1	0	0	0	2
Supt6h [Mus musculus]	AAB18950.1 (+3)	199 kDa	0.8	[]	0	0.9715	0	0	0	1.458	0	1	0	0	0	2
H/ACA ribonucleoprotein complex subunit 2 isoform 2 [Mus musculus]	NP_001351665.1 (+1)	10 kDa	0.8	[]	0	0.9715	1.3313	0	1.3418	1.458	0	1	1	0	2	2
unnamed protein product [Mus musculus]	BAC28748.1 (+2)	36 kDa	0.81	[]	13.447	15.544	6.6566	13.192	11.406	8.748	5	16	5	13	17	12
epidermal keratin type I, partial [Mus musculus]	AAA39393.1	11 kDa	0.81	[]	5.3789	0.9715	3.9939	2.0295	2.6837	7.29	2	1	3	2	4	10
Forty-two-three domain containing 1 [Mus musculus]	AAH28253.1 (+2)	36 kDa	0.81	[]	0	4.8575	3.9939	4.059	2.0127	1.458	0	5	3	4	3	2
structural maintenance of chromosomes flexible hinge domain-containing protein 1 [Mus musculus]	NP_083163.3	226 kDa	0.81	[]	0	1.943	0	0	1.3418	0	0	2	0	0	2	0
unnamed protein product [Mus musculus]	BAE37632.1 (+2)	60 kDa	0.82	[]	5.3789	8.7435	3.9939	4.059	9.3928	2.916	2	9	3	4	14	4
aspartate aminotransferase, mitochondrial [Mus musculus]	NP_034455.1	47 kDa	0.82	[]	2.6894	0.9715	0	1.0147	1.3418	0.729	1	1	0	1	2	1
Hnrpf protein [Mus musculus]	AAH27003.1 (+5)	37 kDa	0.83	[]	0	4.8575	0	2.0295	3.3546	0.729	0	5	0	2	5	1
unnamed protein product [Mus musculus]	BAC41075.1 (+4)	38 kDa	0.83	[]	0	0.9715	0	0	1.3418	0	0	1	0	0	2	0
histone H2A.1 [Mus musculus domesticus]	AAA37763.1 (+5)	14 kDa	0.84	[]	21.516	30.117	47.927	28.413	42.938	21.87	8	31	36	28	63	30
Krt78 protein, partial [Mus musculus]	AAI19601.1 (+6)	57 kDa	0.84	[]	16.137	4.8575	18.638	10.147	7.3801	26.973	6	5	13	10	10	31
probable ATP-dependent RNA helicase DDX17 isoform 4 [Mus musculus]	NP_001035277.1 (+1)	72 kDa	0.84	[]	10.758	9.715	3.9939	9.1327	8.051	5.832	4	10	3	9	12	8
unnamed protein product [Mus musculus]	BAC26392.1 (+2)	129 kDa	0.84	[]	0	3.886	0	1.0147	4.0255	0	0	4	0	1	6	0
methyl-CpG-binding protein 2 isoform 1 [Mus musculus]	NP_001075448.1 (+1)	54 kDa	0.85	[]	8.0683	16.516	13.313	13.192	10.735	12.393	3	17	10	13	16	17
heterogeneous nuclear ribonucleoprotein K isoform 3 [Mus musculus]	NP_001288273.1 (+1)	49 kDa	0.85	[]	21.516	21.373	15.976	20.295	20.798	18.954	8	22	12	20	31	26
histone H1.1 [Mus musculus]	NP_085112.1	22 kDa	0.85	[]	8.0683	2.9145	7.9879	6.0885	7.3801	4.374	3	3	6	6	11	6
unnamed protein product [Mus musculus]	BAC40070.1 (+3)	66 kDa	0.86	[]	2.6894	3.886	0	3.0442	2.0127	2.187	1	4	0	3	3	3
unnamed protein product, partial [Mus musculus]	BAE35030.1 (+6)	43 kDa	0.86	[]	0	0	2.6626	0	2.0127	0	0	0	2	0	3	0
unnamed protein product [Mus musculus]	BAB31776.1 (+1)	66 kDa	0.87	[]	43.031	9.715	25.295	19.28	12.076	40.095	15	10	19	19	18	55
unnamed protein product [Mus musculus]	BAC40498.1 (+3)	48 kDa	0.87	[]	2.6894	9.715	3.9939	8.118	6.7091	2.916	1	10	3	8	10	4
typr II DNA topoisomerase beta isoform [Mus musculus]	BAA07236.1 (+1)	182 kDa	0.87	[]	2.6894	2.9145	1.3313	0	2.0127	5.832	1	3	1	0	3	8
unnamed protein product [Mus musculus]	BAC36876.1 (+2)	48 kDa	0.87	[]	2.6894	0.9715	0	2.0295	1.3418	0.729	1	1	0	2	2	1
mRNA export factor [Mus musculus]	NP_780321.1	41 kDa	0.87	[]	0	1.943	0	1.0147	1.3418	0	0	2	0	1	2	0
heterogeneous nuclear ribonucleoproteins A2/B1 [Dasypus novemcinctus]	XP_004460014.1	37 kDa	0.88	[]	64.547	51.49	15.976	52.767	36.229	35.721	24	52	12	51	54	49
DBIRD complex subunit ZNF326 [Mus musculus]	NP_061229.2 (+2)	65 kDa	0.88	[]	2.6894	4.8575	3.9939	6.0885	4.6964	1.458	1	5	3	6	7	2
unnamed protein product [Mus musculus]	BAE26451.1 (+1)	107 kDa	0.88	[]	0	2.9145	0	2.0295	0.67091	0.729	0	3	0	2	1	1
Hnrpa3 protein [Mus musculus]	AAH62198.1 (+2)	34 kDa	0.91	[]	29.584	28.174	14.644	23.339	26.837	20.412	11	29	11	23	40	28
hypoxia associated factor [Mus musculus]	AAD20645.1 (+2)	91 kDa	0.91	[]	2.6894	3.886	1.3313	4.059	2.0127	2.187	1	4	1	4	3	3
unnamed protein product [Mus musculus]	BAC28153.1 (+4)	65 kDa	0.91	[]	0	0	2.6626	1.0147	2.0127	0	0	0	2	1	3	0
Supt5h protein, partial [Mus musculus]	AAH57449.1 (+11)	122 kDa	0.91	[]	0	1.943	0	1.0147	0.67091	0	0	2	0	1	1	0
mKIAA0723 protein, partial [Mus musculus]	BAC98009.1 (+1)	95 kDa	0.92	[]	45.721	39.832	15.976	37.546	40.255	26.973	17	41	12	37	60	37
unnamed protein product, partial [Mus musculus]	BAE22082.1 (+1)	56 kDa	0.92	[]	2.6894	14.573	14.644	11.162	12.747	6.561	1	15	11	11	19	9
SEC22 vesicle trafficking protein homolog B (S. cerevisiae) [Mus musculus]	AAH09024.1 (+1)	25 kDa	0.92	[]	0	1.943	1.3313	1.0147	1.3418	0.729	0	2	1	1	2	1
heterogeneous nuclear ribonucleoprotein A1 isoform b [Mus musculus]	NP_001034218.1	39 kDa	0.93	[]	21.516	21.373	17.307	20.295	22.14	18.225	8	21	13	19	31	24
E3 SUMO-protein ligase RanBP2 [Mus musculus]	NP_035370.2 (+1)	341 kDa	0.94	[]	0	6.8005	0	1.0147	2.6837	3.645	0	7	0	1	4	5
nucleolar and coiled-body phosphoprotein 1, isoform CRA_a [Mus musculus]	EDL41977.1 (+4)	74 kDa	0.95	[]	0	2.9145	1.3313	2.0295	2.0127	0	0	3	1	2	3	0
enolase 1B, retrotransposed [Mus musculus]	NP_001020559.1 (+1)	47 kDa	0.95	[]	0	0	1.3313	0	0	1.458	0	0	1	0	0	2
keratin intermediate filament 16a [Mus musculus]	AAG38012.1 (+3)	52 kDa	0.96	[]	16.137	3.886	10.651	7.1032	4.0255	20.412	6	4	8	7	6	28
U2 small nuclear ribonucleoprotein A' [Mus musculus]	AAF35392.1 (+1)	28 kDa	0.96	[]	0	0.9715	7.9879	1.0147	4.6964	3.645	0	1	6	1	7	5
mCG14669, isoform CRA_b, partial [Mus musculus]	EDL22993.1 (+1)	15 kDa	0.96	[]	2.6894	0.9715	3.9939	1.0147	4.6964	2.187	1	1	3	1	7	3
small nuclear ribonucleoprotein Sm D3 [Homo sapiens]	NP_004166.1	14 kDa	0.97	[]	2.6894	0.9715	0	1.0147	2.0127	0.729	1	1	0	1	3	1
ATP-dependent RNA helicase A isoform X1 [Mus musculus]	XP_011246220.1	150 kDa	0.98	[]	18.826	37.889	34.614	20.295	38.913	31.347	7	38	26	20	58	43
histone H2AX [Mus musculus]	NP_034566.1	15 kDa	0.98	[]	13.447	12.63	13.313	15.221	14.089	10.206	5	13	10	15	21	14
poly(rC)-binding protein 1 [Mus musculus]	NP_035995.1	37 kDa	0.98	[]	5.3789	1.943	0	3.0442	2.6837	1.458	2	2	0	3	4	2
SAFB-like, transcription modulator, isoform CRA_f [Mus musculus]	EDL26205.1 (+6)	107 kDa	0.98	[]	0	1.943	0	0	2.0127	0	0	2	0	0	3	0
unnamed protein product [Mus musculus]	BAC38861.1 (+3)	34 kDa	0.99	[]	5.3789	8.7435	9.3192	9.1327	10.735	3.645	2	9	7	9	16	5
Nucleolin [Mus musculus]	AAH05460.1 (+10)	77 kDa	0.99	[]	0	2.9145	3.9939	0	5.3673	1.458	0	3	3	0	8	2
histone H2A, partial [Mus musculus domesticus]	CAA83210.1 (+1)	15 kDa	1	[]	18.826	26.231	39.939	24.354	40.255	20.412	7	27	30	24	59	28
unnamed protein product [Mus musculus]	BAE38575.1 (+4)	57 kDa	1	[]	2.6894	5.829	5.3253	4.059	4.6964	5.103	1	6	4	4	7	7
double-stranded RNA-specific adenosine deaminase [Mus musculus]	AAC06233.1 (+9)	128 kDa	1	[]	0	0	1.3313	0	1.3418	0	0	0	1	0	2	0
